# Supplementary material for: Assessment of short- and long-term outcomes of aortic valve-sparing operation at concomitant aortic root and arch repair
Source: Interdiscip Cardiovasc Thorac Surg. 2025 Feb 26;40(7):ivaf045. doi: 10.1093/icvts/ivaf045 (PMC12245402; doi:10.1093/icvts/ivaf045)
Supplement: ivaf045_Supplementary_Data [file ivaf045_supplementary_data.zip]

Archive with 4 entries (4 files):
- Supplemental Figure 1.tif
- Supplemental Figure 2.tif
- Supplemental Figure 3.tif
- Supplemental Tables 0115.docx
